# Supplementary material for: Transposable elements activation triggers necroptosis in mouse embryonic stem cells
Source: Cell Death Dis. 2023 Mar 7;14(3):184. doi: 10.1038/s41419-023-05705-3 (PMC9992707; doi:10.1038/s41419-023-05705-3)
Supplement: Supplementary file 3 — supplementary information [file 41419_2023_5705_MOESM3_ESM.xlsx]

## Sheet: Antibodies
List of antibodies used in the paper
Antibody	cat.number	Company	application	dilution
SCICONS J2	10010200	English and Scientific Consulting Kft, Hungary (SCICONS)	Immunofluorescence	1:1000
ZBP1	AG-20B-0010	Adipogen	WB	1:1000
SETDB1	11231-1-AP	ProteinTech	Immunofluorescence	1:500
RIPK3	2283	Prosci Inc	WB	1:1000
RIP1	3493S	Cell signaling technology	WB	1:1000
pRIP1	65746S	Cell signaling technology	WB	1:500
GAPDH-HRP	KC-5G4	Aksomics	WB	1:5000
H3	ab1791	Abcam	WB	1:2500
pMLKL	91689S	Cell signaling technology	WB	1:1000
pRIP3	93654	Cell signaling technology	WB	1:1000
NANOG	A300-398A	Bethyl Laboratories	WB	1:2000
OCT4	sc-5279	Santa Cruz Biotechnology	WB	1:2000
HA	ab9110	Abcam	WB	1:1000
Flag	F1804	Sigma	WB	1:1000

## Sheet: primers
Zbp1 qF	GGCAGAAGCTCCTGTTGACT
Zbp1 qR	TTCACCAGCTGGCCAATCTT
Rig1 qF	AGCCACGACTGGGGAATTTT
Rig1 qR	GGTTCTGAACTCCGCTCACA
Ripk3 qF	CGTAGACGTCGGGTTTCCAG
Ripk3 qR	GGCTCACCAGAGGAACCG
Zbp1 KO genotyping F1	TGAAGTCCGTGGAATCCAACA
Zbp1 KO genotyping R1	TGAGCATACTTGGGATGAAACAGT
Zbp1 KO genotyping F2	GGGCCAGCTGAGAGTTCATT
Zbp1 KO genotyping R2	TCGGTTTCAGGCAGGTCTTG
Zbp1 KO genotyping F3	GAGCTTGGTTGACGGCAATTT
Zbp1 KO genotyping R3	GCAGTGGTGGTTGACACTTC
Zbp1 KO genotyping F4	GGGCCAGCTGAGAGTTCATT
Zbp1 KO genotyping R4	GCCCCAAGCTTAGCAAAACC
Rig1 KO genotyping F1	AGTGGCCCTGGTGATTTAGC
Rig1 KO genotyping R1	AAGCGTCTCCAAGGACAGTG
Rig1 KO genotyping F2	GTCTCTGCCACACACAACCTA
Rig1 KO genotyping R2	CTCGCTCGATGCGATGTTTC
Rig1 KO genotyping F3	GAGCACGTACTCGGATGGAA
Rig1 KO genotyping R3	GGCAGGGTCAAATCCGGAAA
Rig1 KO genotyping F4	TTTACCCAGCGTTCAATGGC
Rig1 KO genotyping R4	CAGTAACAGCGCTCAGACAC
TE KO genotyping F1	CTCACGGTGATTCTGTCTTGCGC
TE KO genotyping R1	AAACGTGACAAGGTGATTATAACTCAGGC
TE KO genotyping F2	AGACCATCCTAAGGAAACAACGAGAA
TE KO genotyping R2	GAGAACGCGTGTAAGATTTCTGGACAG
TE KO genotyping F3	GCAAAGCAAAACAACCCTGAGATT
TE KO genotyping R3	TGCTAAAGCGCATGCTCCAGACT
TE KO genotyping F4	CGTTGGCTACCCGTGATATT
TE KO genotyping R4	GAACTGGCCTTTCTCCTAGTTGGT
Tlr3 KO genotyping F1	CTGGAGCCAGAACTGTGCCAAATACTCCC
Tlr3 KO genotyping R1	GCTTTATCAACTTGTTACTTTTACTGAAG
Tlr3 KO genotyping F2	GACAAATCTCACCCAGCTCGATCTTTC
Tlr3 KO genotyping R2	CTAGATTCTCAAGACCCTCCAGCAAGTC
MMERVK10D3_I-int qF	ACGGCGATGCCATTAGTGAA
MMERVK10D3_I-int qF	ATCCATACCTCAAGCCCCCT
RLTR45 qF	CCCCGAGAAGAGGGTCAAAA
RLTR45 qF	AGCGGGAACTTGGTGGTATC
MuLV-int qF	GCCTTCTCAACAACCTGGGA
MuLV-int qF	ATACCAGACACAGCCAGCAC
RLTR1B-int qF	AATCCACTGTCTCCTGCGTG
RLTR1B-int qF	CCCCACTCAACTCCCGATTC
RLTR10D qF	TAAGGGATTGCGATTGGGGG
RLTR10D qR	AGCAGAAAAGAGCGACGACA
IAP-d-int qF	AGTTCTCGCTAAAGGGGTGC
IAP-d-int qF	GTGCCTCATTGCCCTTTTGG
IAPEz int qF1	GAGCCCTTTTGTTCCTTTTCAC
IAPEz int qR1	TCCTAGAGACCTCCGCTAATC
LTR1-qF1	TGTGCCAAGGGTATCTTATGAC
LTR1-qR1	GAAACCCCGTCCCTCTTAAG
LTR2-qF1	ATGTGCCAAGGGTAGTTCTC
LTR2-qR1	CGAAACCCCGTCCCTTTTAAG
MMERVK10C qF1	TCTTCAGGTCCACAAATCACC
MMERVK10C qR1	CCCTACTCTCAGCTCTACCTAAG
U1 qFP	GGGAGATACCATGATCACGAAGGT
U1 qRP	CCACAAATTATGCAGTCGAGTTTCCC
GAPDH qFP	AGGTCGGTGTGAACGGATTTG
GAPDH qRP	TGTAGACCATGTAGTTGAGGTCA

## Sheet: sgRNA
IAPLTR1 sgRNA-1	GCTGACAGCTGTGTTCTAAG
IAPLTR1 sgRNA-2	TCTGTGGTGTTCTTCCTGGC
IAPLTR2 sgRNA-1	CTGACATCCTGTGTTCTAAG
IAPLTR2 sgRNA-2	CACGGGGAAGGCAGAGCACA
IAPEZint sgRNA-1	AGAACCAGAACTGCGGGTCG
IAPEZint sgRNA-2	CGTAAAGCAGACTGTTAAGA
IAPEZint sgRNA-3	GAATTCAGAACTTTTCAGCT
IAPEZint sgRNA-4	GTCTGGTCTTGAACTTTCTA
MMERVK10c sgRNA-1	GAAGTAGGGATCCTTAAATA
MMERVK10c sgRNA-2	TCTCAGCTCTACCTAAGGAT
MMERVK10c sgRNA-3	TATATACCTGGACTAGGTCT
MMERVK10c sgRNA-4	TTGATTAACAGGCCAAGAAG
MMERVK10c sgRNA-5	AAACAGACTGCTGAGAAGGA
MMERVK10c sgRNA-6	TCTGAATCCTCCCTGTAGCA
Zbp1 left sgRNA-1	CCTTGGGGCTCCTTTAGGGC
Zbp1 left sgRNA-2	CTTGGGGCTCCTTTAGGGCA
Zbp1 right sgRNA-1	TTCTGACAGCCCCCCAGGTA
Zbp1 right sgRNA-2	GCTGTCAGAAAAGCTATAAG
Rig1 left sgRNA-1	TAACCTTTCTGTTCGCATGT
Rig1 left sgRNA-2	CATGTAGGTTCACCGCATAC
Rig1 right sgRNA-1	CTTCTCCGTCTCGTGCCGCA
Rig1 right sgRNA-2	CGGCTCCCTGCGGCACGAGA
Tlr3 left sgRNA-1	CGTTGTATCTCACAGTGCAT
Tlr3 left sgRNA-2	ATTCAACACTGTTATGTTAG
Tlr3 right sgRNA-1	CTTCGCAAACAGAGTGCATG
Tlr3 right sgRNA-2	CTCTTCGCAAACAGAGTGCA
